# Supplementary material for: Repeated measures of inflammation, blood pressure, and heart rate variability associated with traffic exposures in healthy adults
Source: Environ Health. 2015 Aug 15;14:66. doi: 10.1186/s12940-015-0049-0 (PMC4537534; doi:10.1186/s12940-015-0049-0)
Supplement: Additional file 1: — Additionally measured exposure metrics at each location. Values represent means ± SD. Traffic volume data for the GSP were obtained for the Essex Toll Plaza using the New Jersey Turnpike Authority’s Open Public Records Act. Traffic volume data at the GWB were obtained for the GWB upper level and Palisades Interstate Parkway toll records from the PANYNJ. No traffic was observed at SF, as verified by study staff during exposures. SF = Sterling Forest; GSP = Garden State Parkway; GWB = George Washington Bridge. N/A = not applicable. aUnpaired t-test. bOnly a single measurement of noise was made at SF. Noise levels at SF without sampler on were below detection limit for instrument (dB < 60). [file 12940_2015_49_MOESM1_ESM.csv]

	SF	GSP	GWB	P-value
Distance from location (miles)	24 ± 11	18 ± 9	24 ± 9	0.10
Traffic volume (# of cars)	N/A	14,383 ± 1044	15,008 ± 629	0.13
Walking pace (steps/min)	112.1 ± 2.1	109.5 ± 4.9	112.9 ± 3.4	0.10
Noise levels (dB)	72.0b	76.5 ± 0.1	77.8 ± 2.9	N/A
