# Supplementary material for: Repeated measures of inflammation, blood pressure, and heart rate variability associated with traffic exposures in healthy adults
Source: Environ Health. 2015 Aug 15;14:66. doi: 10.1186/s12940-015-0049-0 (PMC4537534; doi:10.1186/s12940-015-0049-0)
Supplement: Additional file 3: — Slopes (95 % Confidence Intervals) generated from mixed effect models between percent changes in pollutant concentrations and health effects for the subjects, adjusting for apparent temperature, location, and random subject effects. Percent change were calculated between the pre-exposure measurement and each subsequent measurement (i.e. post or 24 h post). [file 12940_2015_49_MOESM3_ESM.csv]

	PM2.5	PM10	PM2.5 EC	PM10 EC	PM2.5 OC	BC	O3	PM2.5	PM10	PM2.5 EC	PM10 EC	PM2.5 OC	BC	O3
	Post							24 hrs
Respiratory measurements
eNO (ppb)	-0.38	-0.76	-1.37	-1.37	-2.08	-2.29		0.87	-0.99	-0.14	-0.1	-2.14	-1.54	34.1
	(-1.06,0.31)	(-1.64,0.11)	(-3.99,1.25)	(-3.59,0.86)	(-3.70,-0.46)	(-6.19,1.61)		(-0.09,1.82)	(-2.27,0.29)	(-4.03,3.74)	(-3.36,3.15)	(-4.49,0.21)	(-6.71,3.63)	(-145.6,213.8)
FVC (L)	0.04	0	0.16	0.17	0.05	0.33		0.08	0.02	0.44	0.36	0.32	0.4	-2.6
	(-0.08,0.17)	(-0.17,0.16)	(-0.32,0.63)	(-0.23,0.57)	(-0.24,0.33)	(-0.32,0.98)		(-0.04,0.19)	(-0.14,0.18)	(-0.02,0.89)	(-0.02,0.75)	(0.04,0.59)	(-0.22,1.03)	(-24.6,19.5)
FEV1 (L)	-0.06	-0.02	0.02	0.05	-0.11	0.14		0.01	0.06	0.4	0.28	0.11	0.43	-8.8
	(-0.17,0.04)	(-0.16,0.12)	(-0.39,0.43)	(-0.29,0.40)	(-0.35,0.14)	(-0.43,0.70)		(-0.11,0.12)	(-0.09,0.22)	(-0.02,0.89)	(-0.11,0.66)	(-0.17,0.39)	(-0.19,1.05)	(-30.7,13.0)
FEV1/FVC	-0.11	-0.02	-0.14	-0.11	-0.15	-0.25		-0.07	0.04	-0.07	-0.09	-0.21	0	-6.2
	(-0.21,-0.01)	(-0.15,0.12)	(-0.55,0.26)	(-0.45,0.23)	(-0.39,0.09)	(-0.81,0.32)		(-0.18,0.04)	(-0.10,0.19)	(-0.18,0.04)	(-0.46,0.27)	(-0.48,0.06)	(-0.58,0.59)	(-26.4,14.1)
Inflammatory measurements
CRP (ng/mL)	0.32	0.93	1.17	0.72	-0.29	0.78		-1.87	0.26	-4.97	-2.82	-0.44	-6.89	43.3
	(-1.37,2.01)	(-1.31,3.17)	(-5.42,7.75)	(-4.85,6.30)	(-4.41,3.83)	(-8.23,9.78)		(-4.37,0.64)	(-3.16,3.68)	(-14.82,4.88)	(-11.23,5.58)	(-6.57,5.69)	(-20.17,6.39)	(-432.1,518.8)
SAA (ng/mL)	-0.29	0.14	-1.15	-1.39	-0.9	-2.44		-2.59	-0.52	-8.03	-6.14	-5.47	-11.49	-85.8
	(-1.57,0.99)	(-1.56,1.84)	(-6.00,3.70)	(-5.46,2.67)	(-4.06,2.26)	(-9.04,4.16)		(-4.53,-0.64)	(-3.26,2.22)	(-15.55,-0.52)	(-12.62,0.34)	(-10.23,-0.72)	(-21.86,-1.13)	(-472.7,301.0)
sICAM (ng/mL)	-0.44	0.08	-0.98	-1.57	-1.13	-0.62		-1.21	0.00	-0.74	-1.46	-2.13	-1.06	-46.3
	(-1.80,0.92)	(-1.71,1.88)	(-6.06,4.09)	(-6.05,2.90)	(-4.41,2.14)	(-7.81,6.58)		(-2.52,0.09)	(-1.75,1.76)	(-5.85,4.37)	(-5.83,2.92)	(-5.43,1.17)	(-8.05,5.93)	(-302.8,210.3)
IL-1? (pg,mL)	2.66	0.8	2.32	5.76	4.38	10.86		3.82	14.94	55.09	51.68	-2.23	104.01	-1074.3
	(-2.29,7.60)	(-5.87,7.47)	(-17.15,21.79)	(-10.64,22.16)	(-16.15,7.40)	(-22.34,44.06)		(-8.12,15.76)	(-0.56,30.43)	(10.91,99.27)	(14.34,89.02)	(-31.45,26.99)	(44.03,163.98)	(-3472.4,1323.9)
IL-8 (pg/mL)	0.37	-0.29	-3.8	-3.25	-1.23	-3.84		0.47	0.92	-1.26	-0.75	-1.92	-1.26	-211.9
	(-0.77,1.52)	(-1.79,1.22)	(-8.21,0.62)	(-6.95,0.44)	(-3.93,1.48)	(-9.90,2.22)		(-1.09,2.02)	(-1.16,3.01)	(-7.45,4.92)	(-5.96,4.46)	(-5.71,1.87)	(-9.76,7.24)	(-518.6,94.8)
Cortisol (ng/mL)	-0.37	0.92	-0.35	-1.51	1.94	-0.5		-1.06	0.83	-12.56	-9.9	4.8	-6.21	2825
	(-2.02,1.28)	(-1.40,3.24)	(-6.88,6.18)	(-7.10,4.07)	(-1.85,5.72)	(-10.07,9.06)		(-4.18,2.05)	(-3.76,5.42)	(-25.64,0.51)	(-20.87,1.06)	(-2.34,11.94)	(-25.73,13.30)	(-1236.9,6887.0)
Blood pressure measurements
SBP (mmHg)	-0.04	0.09	-1.65	-0.95	-0.06	-1.84		-0.17	-0.16	-1.7	-1.24	-0.28	-1.7	-3
	(-0.31,0.24)	(-0.27,0.45)	(-2.62,-0.68)	(-1.82,-0.08)	(-0.72,0.59)	(-3.20,-0.48)		(-0.48,0.14)	(-0.57,0.25)	(-2.81,-0.58)	(-2.20,-0.28)	(-1.02,0.47)	(-3.31,-0.09)	(-62.6,56.7)
DBP (mmHg)	-0.11	-0.12	-0.74	-0.47	0.33	-1.35		-0.25	-0.35	-1.02	-0.76	-0.82	-1.61	5.1
	(-0.41,0.19)	(-0.51,0.28)	(-1.88,0.40)	(-1.44,0.49)	(-1.05,0.39)	(-2.85,0.14)		(-0.67,0.18)	(-0.91,0.21)	(-2.65,0.61)	(-2.13,0.61)	(-1.86,0.22)	(-3.80,0.59)	(-75.5,85.7)
PP (mmHg)	0.04	0.58	-4.43	-2.39	0.28	-3.77		-0.3	0.2	-3.99	-2.71	0.69	-3.27	9.1
	(-0.80,0.89)	(-0.52,1.68)	(-7.53,-1.32)	(-5.12,0.33)	(-1.73,2.29)	(-8.10,0.56)		(-1.17,0.58)	(-0.97,1.37)	(-7.77,-0.70)	(-5.52,0.10)	(-1.40,2.78)	(-7.92,1.37)	(-159.8,177.9)
MAP (mmHg)	-0.07	-0.02	-1.11	-0.67	-0.2	-1.54		-0.2	-0.25	-1.28	-0.97	-0.56	-1.61	-0.6
	(-0.32,0.17)	(-0.34,0.30)	(-2.00,-0.22)	(-1.44,0.10)	(-0.78,0.38)	(-2.73,-0.35)		(-0.50,0.11)	(-0.66,0.16)	(-2.43,-0.14)	(-1.94,0.00)	(-1.31,0.18)	(-3.18,-0.03)	(-59.5,58.3)
Heart rate variability measurements
SDNN (ms)	0.09	-0.02	0.15	0.48	0	-0.38		-0.39	-0.64	-0.9	-0.38	0.7	-2.2	10.5
	(-0.83,1.01)	(-1.21,1.17)	(-3.26,3.57)	(-2.35,3.32)	(-2.07,2.07)	(-5.36,4.60)		(-1.28,0.51)	(-1.81,0.54)	(-4.34,2.55)	(-3.21,2.45)	(-1.27,2.68)	(-6.89,2.49)	(-149.1,170.0)
rMSSD (ms)	-0.03	-0.13	-1.86	-1.32	-0.17	-1.64		-0.82	-0.52	-4.35	-2.95	0.02	-4.56	-77.1
	(-0.89,0.82)	(-1.23,0.98)	(-4.99,1.28)	(-3.94,1.30)	(-2.07,1.73)	(-5.99,2.72)		(-1.82,0.18)	(-1.89,0.85)	(-7.89,-0.81)	(-6.10,0.21)	(-2.26,2.30)	(-9.75,0.64)	(-256.8,102.5)
HF (ms2)	0.13	0.88	0.04	1.49	4.57	2.15		-0.05	0.8	-7.57	-3.95	-0.38	-9.89	-275.6
	(-2.01,2.27)	(-1.88,3.64)	(-7.86,7.94)	(-5.04,8.01)	(-0.04,9.18)	(-8.73,13.04)		(-3.77,3.67)	(-4.18,5.77)	(-21.92,6.78)	(-15.86,7.95)	(-8.50,7.74)	(-29.23,9.45)	(-926.3,375.2)
LF (ms2)	-0.84	2.33	-3.22	-1.5	-0.31	-4.48		0.63	1.54	6.67	8.46	-0.24	3.09	-60.2
	(-4.88,3.20)	(-3.01,7.68)	(-19.10,12.66)	(-14.44,11.44)	(-9.17,8.56)	(-25.41,16.45)		(-2.55,3.81)	(-2.67,5.75)	(-5.66,18.99)	(-1.47,18.39)	(-7.19,6.71)	(-13.51,19.70)	(-616.8,496.4)
LF:HF	2.09	3.44	24.47	19.65	1.15	10.58		1.99	-3.31	26.71	17.39	4.73	15.98	630.7
	(-11.63,15.81)	(-14.79,21.67)	(0.93,48.00)	(-23.91,63.22)	(-12.55,14.84)	(-60.79,81.96)		(-15.39,19.36)	(-26.53,19.91)	(3.82,49.60)	(-38.24,73.02)	(-9.13,18.59)	(-74.03,105.99)	(-2373.2,3634.6)
Heart rate (BPM)	-0.01	0.08	0.65	0.47	0.14	-0.01		0.16	0.35	1.63	1.15	-0.46	1.52	-8.3
	(-0.36,0.34)	(-0.37,0.52)	(-0.59,1.88)	(-0.60,1.54)	(-0.61,0.90)	(-1.76,-1.74)		(-0.25,0.57)	(-0.18,0.89)	(0.25,3.00)	(-0.11,2.40)	(-1.36,0.45)	(-0.62,3.65)	(-81.8,65.3)
